# Supplementary material for: Imatinib Optimized Therapy Improves Major Molecular Response Rates in Patients with Chronic Myeloid Leukemia
Source: Pharmaceutics. 2022 Aug 12;14(8):1676. doi: 10.3390/pharmaceutics14081676 (PMC9414005; doi:10.3390/pharmaceutics14081676)
Supplement: Supplementary file 1 [file pharmaceutics-14-01676-s001.zip]

Archive with 1 entries (1 files):
- pharmaceutics-1817957-supplementary.pdf
